# Supplementary material for: Arylpiperazinyl-Benzocycloheptapyrrole-Carboxamides Endowed with Dual Anticancer and Antiviral Activities
Source: Molecules. 2025 Oct 11;30(20):4052. doi: 10.3390/molecules30204052 (PMC12566046; doi:10.3390/molecules30204052)
Supplement: Supplementary file 1 [file molecules-30-04052-s001.zip]

Archive with 1 entries (1 files):
- molecules-3886772-supplementary.pdf
